# Supplementary material for: Systematic Literature Review on Visual Analytics of Predictive Maintenance in the Manufacturing Industry
Source: Sensors (Basel). 2022 Aug 23;22(17):6321. doi: 10.3390/s22176321 (PMC9460830; doi:10.3390/s22176321)
Supplement: Supplementary file 1 [file sensors-22-06321-s001.zip]

Archive with 1 entries (1 files):
- sensors-1812511-supplementary.xlsx
