# Supplementary material for: Systematic Literature Review on Visual Analytics of Predictive Maintenance in the Manufacturing Industry
Source: Sensors (Basel). 2022 Aug 23;22(17):6321. doi: 10.3390/s22176321 (PMC9460830; doi:10.3390/s22176321)
Supplement: Supplementary file 1 [file sensors-22-06321-s001.zip › sensors-1812511-supplementary.xlsx]

## Sheet: Results Table
								Table S1: Results table of the SLR.
Article Title	Novelty	Content	Analysis	Total	Author	Publisher	Year	Techniques	Data set	Type of PdM	Details & Scope	Results/Solutions
A Decision-Making Tool Based on Exploratory Visualization for the Automotive Industry.pdf	2	3	2	7	Raquel Redondo ey al.	MDPI	2020	Extends Hybrid Unsupervised Exploratory Plots (HUEPs), as a visualization technique that combines Exploratory Projection Pursuit (EPP) and Clustering methods.	Real case study: Dataset collected from two components for waterjet cutting, i.e.intensifier, cyclone	Anomaly detection	The proposed HUEP extension supports decision-making as it depicts data in a visual way that assists with this task.	provide visualizations that separate failures from “normal” samples in the clearest way, i.e. “similar” data samples are visualized as groups separated from “dissimilar”. data samples. No benchmark data set was used.
A Global Manufacturing Big Data Ecosystem for Fault Detection in Predictive Maintenance.pdf	2	3	3	8	Wenjin Yu et al.	IEEE	2019	the performances of anomaly detection by using distributed K-means clustering, DPCA based T-squared and SPE algorithms were evaluated. all the tested algorithms captured more outages. 5-minute deterministic mechanism was implemented to overcome noise.	Real case study: real manufacturing data	Anomaly detection of vibrations, temperature, pressure, speed collected from sensors installed in turbine syngas compressor	An integrated architecture is proposed for fault detection in predictive maintenance in Industry 4.0, which consists of four layers, namely big data ingestion, management, analytic, and visualization layers, achieving function_x0002_alities from IoT data acquisition to real-time system condition monitoring.	The experiment results demonstrate that the proposed big data ecosystem is capable of alarming the system in a real-time fashion, several days before an actual event. In every five-minutes window, if more than 15 anomalies out of 300 observations are detected, then the timestamp points to 1, otherwise 0. The determined values 0 or 1 will be delivered to the engineer to monitor the condition of th…
A Hybrid Multi-Objective Optimization Model for Vibration Tendency Prediction of Hydropower Generators.pdf	1	3	3	7	Kai-Bo Zhou et al.	MDPI	2019	Firstly, raw sensor signals are decomposed into several modes by empirical wavelet transform (EWT). Subsequently, the refactored modes can be obtained by the sample entropy-based reconstruction strategy. Then, important input features are selected using the Gram-Schmidt orthogonal (GSO) process. Later, the refactored modes are predicted through kernel extreme learning machine (KELM). Finally, the…	Real case study: hydropower generator unit (HGU) data in China	Anomaly detection	a new vibration tendency prediction model is proposed by integrating sample entropy (SE) reconstruction, feature selection and multi-objective optimization. F	the prediction curve of the proposed model matches the actual curve best. In contrast, the other models do not fit well with the actual vibration trend.
A Machine-Learning-Assisted Simulation Approach for Incorporating Predictive Maintenance in Dynamic Flow-Shop Scheduling.pdf	1	2	2	5	Eman Azab et al.	MDPI	2021	After determining the best ML algorithm and dataset case to predict the machine’s Remaining Useful Life (RUL) and failure time, the PdM time slots was incorporated in the schedule Discrete Event Simulation (DES).	Real case study: pharmaceutical company	Scheduling	The proposed approach uses Microsoft Azure to calculate the predictive maintenance slots and include it in the scheduling process to simplify the process of applying machine-learning techniques	FLEXSIM software tool is used to perform the DES to generate the production schedule.
A Novel Predictive Maintenance Method Based on Deep Adversarial Learning in the Intelligent Manufacturing System.pdf	1	3	3	7	Changchun Liu et al.	IEEE	2021	The proposed PDM will identify the fault type based on the fault code (1-24). At the same time, the maintenance decision model will identify the abnormal machine and make it offline in advance. Then the maintenance decision model will arrange maintenance personnel and offer the predictive plan of rescheduling	Real case study: manufacturing enterprise located in Wuxi, China.	Scheduling	predictive maintenance (PDM) method based on the improved deep adversarial learning (LSTM-GAN). The long-short-term memory (LSTM) network can solve the disadvantage of vanishing gradients and the mode collapse from the generative adversarial network (GAN). The method can not only avoid the mode collapse of GAN but also realize the self-detection of abnormal data. Meanwhile, the predictive mainten…	provide a predictive maintenance plan for maintenance staff to service and troubleshoot hidden faults in advance. The PDM in intelligent service layer feedback and control the perception layer in the intelligent manufacturing system, including monitoring, management, adjustment and optimization of the machines in the system.
A Semi-Supervised Approach with Monotonic Constraints for Improved Remaining Useful Life Estimation.pdf	1	4	2	7	Diego Nieves Avendano et al.	MDPI	2022	The proposed health index is based on structural learning and pseudo-labels. Stochastic Gradient Descent (SGD) re_x0002_gressor, which uses the gradient descent algorithm on random subsets of the samples to approximate the gradient of the whole dataset	FEMTO dataset, Smart Maintenance Living Lab (SMLL) dataset	Remaining Useful Life Estimation	Creating health index models with monotonicity in a semi-supervisedapproach. The health indexes are then used for enhancing remaining useful life estimation model	The obtained HIs can capture the healthy status, degradation onset, and damage progression of most bearings. The online HI predictions correctly report the healthy stage, detect the degradation onset, and describe degradation over time without the risk of time correlation bias. These features can be used as a tool for condition monitoring
Adaptable and Explainable Predictive Maintenance Semi-Supervised Deep Learning for Anomaly Detection and Diagnosis in Press Machine Data.pdf	1	2	2	5	Oscar Serradilla et al.	MDPI	2021	Deep learning algorithm was used for anomaly detection. Explainable Artificial Intelligence (XAI) techniques have also been integrated for diagnosis, demonstrating their ability to detect which signal parts of stroke data are responsible for causing the anomaly. In addition, a visual diagnosis tool based on XAI that highlights damaged signals has been created, with the objective to assist domain …	Real case study: data collected from a press machine of a stamping production line, facilitated by a private company.	Anomaly detection	this work combines clustering, visualization, projection, and XAI techniques with a deep learning model designed to address adaptability, novelty detection, and diagnosis requirements.	The resulting model has an F1 score of 0.99 in anomaly detection while being explainable for root cause analysis.
An Effective Predictive Maintenance Framework for Conveyor Motors Using Dual Time-Series Imaging and Convolutional Neural Network in an Industry 4.0 Environment.pdf	1	4	3	8	Kahiomba Sonia Kiangala et al.	IEEE	2020	The time-series are encoded into images via the Gramian Angular Field (GAF) method and used as inputs to a CNN model. PCA to reduce their dimensions to a maximum of two channels for better visualisation of multivariate time-series	Real case study: several motor parameters and observations	Anomaly detection	design of an experimental predictive maintenance framework, for conveyor motors, that efficiently detects a conveyor system’s impairments and considerably reduces the risk of incorrect faults diagnosis in the plant. developing a machine learning model that classifieswhether the abnormalities observed are production-threatening or not. We build a classification model using a combination of time-se…	The best overall accuracy achieved by our experimental framework is about 100%, which is quite sufficient for initiating predicting maintenance schedules. With these excellent results, our framework reduces the high risk of missing critical faults in the system, which could lead to a more prolonged breakdown or unnecessarily initiating maintenance on motors due to incorrect predictions leading to…
An Empirical Investigation on a Multiple Filters-Based Approach for Remaining Useful Life Prediction.pdf	1	3	3	7	Hung-Cuong Trinh et al.	MDPI	2018	Simple moving average (SMA), central moving average (CMA), exponential moving average (EMA), exponential smoothing (ES), linear Fourier smoothing (LFS), wavelet smoothing (WS) as noise-filtered features. Used PCA for better visualisation	NASA C-MAPSS dataset, FEMTO dataset	Remaining Useful Life Estimation	devised a straightforward but efficient approach for RUL prediction by combining multiple filters and then reducing the dimension through principal component analysis. They applied multilayer perceptron and random forest methods to learn the underlying model. Their approach was compared with traditional single-filtering approaches using two benchmark datasets.	MF-PCA has a more robust and accurate performance than single-filtering approaches because it resolves the overfitting problem
An Unsupervised Learning Approach to Condition Assessment on a Wound-Rotor Induction Generator.pdf	1	3	2	6	Elsie Swana et al.	MDPI	2021	Harmonic order tracking analysis is a well-known method for condition monitoring on machines and essential consists of tracking stator current signature harmonics as fault indicators. k-means methodology is applied to the unsupervised data for stator current, stator voltage and rotor current. Scatter plot of rotor current harmonics, stator voltage harmonics and combination of them as feature data…	Real-case study: data collected from wound-rotor induction generator(WRIG)	Machine condition classification	High-dimension clustering is performed using stator and rotor current and voltage signatures measured under healthy and varying fault conditions on an experimental wound-rotor induction generator. An analysis and validation of the clustering results are carried out to determine the performance and suitability of the technique	The clustering results indicate that stator current harmonics provide the best results among the single-signature harmonics feature sets, while the combined set of harmonics from all signatures yielded excellent model structures when measured against the ground truth. Overall, the results of the investigation indicate that the presented unsupervised approach is well-suited for online condition di…
Anomaly Detection in Asset Degradation Process Using Variational Autoencoder and Explanations.pdf	1	3	2	6	Jakub Jakubowski et al	MDPI	2022	Variational Autoencoder (VAE) with Explanation. Visual inspection of the autoencoder’s latent space may help us better understand the structure of the data and find the reasons behind the points being marked as anomalies. This should be especially valid in the case of VAE, where there is extra attention paid to forming this space. Random Forest Classifier SHAP (SHapley Additive exPlanations) expl…	Real-case study: hot strip mill C-MAPSS Data Set	Anomaly detection: monitor the wear of rolls in a hot strip mill	proposed to treat the degradation of an industrial asset as an unsupervised learning problem, where less labeled data is needed to obtain decent predictions.	The study has shown that variational autoencoders have a possibility to outperform the traditional autoencoder architecture, as the results we obtained are promising, and in our study VAE has slightly outperformed the AE architecture. The results we obtained in the case of hot rolling mill data are significantly worse than the one we observed in the previous data set. We believe that the lower me…
Bayesian Convolutional Neural Networks for Remaining Useful Life Prognostics of Solenoid Valves With Uncertainty Estimations.pdf	1	3	3	7	Tamir Mazaev et al.	IEEE	2021	Bayesian convolutional neural networks are used to predict the remaining useful life (RUL) of Solenoid valves (SV). In terms of visualisation, feature attributions for the physical features of valves from the start of degradation up to End-Of-Life (EOL) are shown where they can be interpreted as if the physical features are helping the network to distinguish between early and late RUL values by u…	Real-case study: Physical models derived from first principles couple the current signal of the SV to dynamical states such as the magnetic flux and the plunger position	RUL prediction for Solenoid valves	Frequntist CNN (FCNN) BCNN, BCNN with mean-field variational inference (MFVI) and Gaussian output, BCNN MFVI with truncated Gaussian were evaluated. Predictive performance is further improved upon by using salient physical features obtained from an electromechanical model as the network’s training input.	The proposed architecture using MFVI shows a much better calibration performance.
Data analysis and feature selection for predictive maintenance - A case-study in the metallurgic industry.pdf	1	3	3	7	Marta Fernandes et al.	Elsevier	2018	Feature selection after data analysis and correlation	Real-case study: Metallurgical company	Anomaly detection	This paper presented the results of the preliminary data analysis and feature selection that were performed on a sample of the collected data in order to gain insights. The analysis and visualisation of the data sample were used to understand which features are most important for detecting operational anomalies and how they can affect a machine’s normal operation. This research was Their platform…	The results of this algorithm show some relationships between features that were to be expected but reinforce the conclusions reached by the data analysis process, allowing for a reduction of the feature space from 47 to 32 features
Data-Driven Condition Monitoring of Mining Mobile Machinery in Non-Stationary Operations Using Wireless Accelerometer Sensor Modules.pdf	1	4	3	8	Pablo Aqueveque et al.	IEEE	2021	Scatter plots of predominant frequency components (amplitudes and frequencies) per axis were visualised. Naive Bayes and Support vector machines with different configurations were used to classifiy the machine condition in a state according to the ISO 2372 standards for vibration severity: Good, Acceptable, Unsatisfactory, or Unacceptable, specifically Bluetooth Accelerometer Sensor (BAS) modules	Real-case study: data collected from Gateway Publisher (GP) devices and Bluetooth Accelerometer Sensor (BAS) modules	Machine condition classification	This paper proposes a real-time monitoring system for non-stationary heaving machinery. The system consists of several vibration sensors (accelerometers) located at the machine’s critical points, communicating with each other through a Bluetooth Low Energy (BLE) network. A central wireless hub sends the condition monitoring information using a 3G network to an external server, accessed by a web p…	The best classification results in both, prediction accuracy and true positive rate for all states of vibratory severity according to ISO 2372 as a whole, were achieved in this work with the Naïve Bayes algorithm with a smoothing density estimate model and positive support. This algorithm achieves a prediction accuracy exceeding 96% with an average recall for health state prediction of 94%. Moreo…
Deep learning-based anomaly-onset aware remaining useful life estimation of bearings.pdf	1	2	2	5	Pooja Vinayak Kamat et al.	PeerJ	2021	K-means clustering to separate normal and abnormal data. LSTM	PRONOSTIA dataset	Remaining Useful Life (RUL) estimation	Time-domain feature extraction was carried out on the vibration data collected via accelerometers X and Y. Before proceeding to step 2 of Feature ranking and selection, exploratory data analysis (EDA) of the extracted time-domain features was done. Data scientists utilize EDA to examine and investigate data sets and describe their major features, typically using data visualization techniques. The…	Combined deep-learning-based anomaly triggered RUL estimation technique using hybrid semi-supervised Autoencoder-LSTM for anomaly detection having accuracy in the range of 60 to 90% across various bearings
Degradation stage classification via interpretable feature learning.pdf	2	3	3	8	Antonio L. Alfeo st al.	Elsevier	2021	four functional modules, addressing data preparation, feature extraction, feature selection, and health status classification. To have further insight on the quality of the features generated, we process them with an unsupervised clustering approach (i.e., K-means with 3 clusters) and evaluate if the resulting clustering labels match the arrangement of the actual health stage labels.	PRONOSTIA dataset	Machine condition classification	propose a predictive maintenance approach based on a feature learning mechanism, aimed at replacing manual feature engineering. able to extract informative features from different time series while providing useful insights about the most informative combinations of time series (e.g. vibration or temperature) and data transformation (e.g. frequency or time domain).	resulting in an average F1-score not lower than 0.94 in all case studies
Detection and Identification of Demagnetization and Bearing Faults in PMSM Using Transfer Learning-Based VGG.pdf	1	2	2	5	Zia Ullah et al.	MDPI	2020	Signal-to-Image Conversion Method for data. Deep learning-based FDI for the irreversible-demagnetization fault (IDF) and bearing fault (BF) using a new transfer learning-based pre-trained visual geometry group (VGG).	Real-case study: experiments on a medium size (400-watt) interior type permanent magnet synchronous motor (PMSM)	Fault detection and identification	The raw input signals are then transformed into images to exploit the transfer learning benefits and to alleviate the training complexities. A confluence of current and vibration signals of the three described cases (healthy, IDF, and BF) are used for signal-to-image conversion and then the images are used as input to the VGG-16 network for feature extraction.	The proposed method accurately identifies the faults and achieved an accuracy of 96.65 %
Development of a Cyber-Physical System to Monitor Early Failures Detection in Vibrating Screens.pdf	2	2	2	6	Pablo Aqueveque et al.	IEEE	2021	Vibration analysis techniques. Naive Bayes, SVM to classify different monitoring states.	Real-case study: Gathered from a lab setup and discrete element simulations	Machine condition classification	Visualisation was done in data exploratory stage where the Root Mean Square (RMS) value was calculated as the square root of the sum of the squares of the acceleration signals (one signal for each axis). The values were then visualised as 'Good', 'Acceptable', 'Unsatisfactory' and 'Unacceptable' in different colors.	The results suggest that the ratings are sufficient to detect machine condition in real-time, due to good accuracy for both wear and failure detection (97.5%, 97.9%, respectively) and a high true positive rate (100% for both cases) for the most critical state (‘‘Unacceptable’’).
Enabling predictive maintenance integrated production scheduling by operation-specific health prognostics with generative deep learning.pdf	2	4	3	9	Simon Zhai st al.	Elsevier	2021	generative deep learning model based on the conditional variational autoencoder (CVAE) that can derive an operation-specific health indicator (HI)	1) C-MAPSS data set 2) Real-case study: Gathered from machining centers for automotive component manufacturing	Scheduling	propose a holistic framework that aims at directly integrating PdM models with production scheduling	the approach can both capture and quantify changes in machine condition such that PdM-integrated production scheduling (PdM-IPS) can be subsequently realized.
Fault Detection of Bearing An Unsupervised Machine Learning Approach Exploiting Feature Extraction and Dimensionality Reduction.pdf	1	2	2	5	Lucas Costa Brito et al.	MDPI	2021	Principal component analysis (PCA), t-SNE, and ICA were used to reduce the dimensionality	NASA-PCoE Datasets	Anomaly detection	A framework composed of fivemain steps is proposed, namely:(1) Data Acquisition; (2) Feature Extraction; (3) Dimensionality Reduction; (4) Fault detection: Anomaly Detection; and (5) Feature Trend Analysi	The results show that it is possible to use vibration signals for unsupervised fault detection in rotating machinery, especially bearings. Furthermore, the feature extraction process is fundamental for the success of ML models. Techniques to reduce the size of input features have been proposed, showing their feasibility. Among the studied techniques,PCA had the best performance, being second only…
FLAGS - A methodology for adaptive anomaly detection and root cause analysis on sensor data streams by fusing expert knowledge with machine learning.pdf	2	4	4	10	Bram Steenwinckel et al.	Elsevier	2020	Anomaly Detection (AD), Fault Recognition (FR) and Root Cause Analysis (RCA) are combined and take the available context into account to readily adapt to new contexts of deployment and configurations, while reducing the amount of required data about this new context.	Real-case study: Track anomalies for train	Anomaly detection	introduce FLAGS, the Fused-AI interpretabe Anomaly Generation System, and combine both data-drive and knowledge-driven techniques in one methodology to overcome their limitations and optimize them based on limited user feedback. Semantic knowledge is incorporated in a machine learning technique to enhance expressivity. At the same time, feedback about the faults and anomalies that occurred is pro…	The semantic fault detection classified 75% of the found anomalies as track issues as they occurred near each other. For the bridges and switches, the operator used the available context information of OpenStreetMap to verify whether the occurring anomalies could be explained. After the new switch rule has been applied, one anomaly was even explained automatically. In total, 75% of the anomalies …
Investigating the Construction, Training, and Verification Methods of k-Means Clustering Fault Recognition Model for Rotating Machinery.pdf	1	2	2	5	Qingfeng Wang et al.	IEEE	2020	k-means clustering and SVM were evaluated	Real-case study: the condition monitoring data center of a company in PetroChina, 100 sets of C-301 centrifugal compressor surge failure data, 100 sets of 120-K-20012, centrifugal compressor impact failure data, 100 sets of M1010 centrifugal compressor misalignment failure data and 25 sets M-1010 centrifugal compressor normal state data	Fault recognition	proposing an online k-means clustering fault recognition model by using time series raw vibration data of in-service rotating machinery. Clustering analysis graph of training samples for normal, surge, rubbing and misalignment was shown. Using time-series raw vibration data as the input of the k_x0002_means clustering fault recognition model, the fault identifica_x0002_tion conclusion can be auto…	The result shows that surge fault, rubbing fault and misalignment fault recognition accuracy rate reach 94%, 100% and 80%, respectively,
K-MDTSC - K-Multi-Dimensional Time-Series Clustering Algorithm.pdf	1	2	2	5	Danilo Giordano et al.	MDPI	2021	k-means clustering, k-Shape	1) synthetic dataset 2) Real-case study: instrument two robots in two different working stations in the body-in-white shop of a car manufacturing production line.	RUL estimation	present K-MDTSC (K-Multi-Dimensional Time-Series Clustering), a novel clustering algorithm specifically designed to deal with multi-dimensional time-series apply K-MDTSC to create clusters of weldings based on their welding shape	results showed that: • both K-MDTSC and k-Shape correctly group multidimensional time-series; • however, K-MDTSC overcomes k-Shape performance when a high number of curve families or noise perturbation are present
K-PdM - KPI-Oriented Machinery Deterioration Estimation Framework for Predictive Maintenance Using Cluster-Based Hidden Markov Model.pdf	1	2	2	5	Zhenyu Wu et al.	IEEE	2020	cluster-based Hidden Markov Model (cHMM) for KPI-oriented predictive maintenance	PHM08 data sets	RUL estimation	proposed K-PdM, a cluster-based hidden Markov model for the machinery deterioration estimation and RUL prediction based on multiple KPIs.	The experimental results illustrate that the model could discover the fine-grained deteriorating states with high compactness and RUL could be predicted within promising MAE and RMSE values compared with other methods.
Machine Learning Approach Using MLP and SVM Algorithms for the Fault Prediction of a Centrifugal Pump in the Oil and Gas Industry.pdf	2	2	3	7	Pier Francesco Orrù et al.	MDPI	2020	the Support V ector Machine (SVM) and the Multilayer Perceptron (MLP)	this work refers to centrifugal pump operations-related sensorreading （2010.01-2014.05）	Fault type classification	(i) data acquisition step, in which data are collected and stored aiming at achieving relevant data to equipment health; (ii) data processing step, in which collected data have been labeled and cleaned in order to be efficiently processed by the ML model. Furthermore, feature engineering has been performed to extract new features and the relevant ones have been selected to train the model; (iii) …	the proposed algorithms present good overall classification performances, achieving a good capability to identify the health status of the monitored machine. The SVM algorithm shows higher precision than the MLP but lower recall over positive class, while MLP shows better classification performance, predicting two of the four failures that occurred in the selected period.
Prediction of Motor Failure Time Using An Artificial Neural Network.pdf	1	2	2	5	Gustavo Scalabrini Sampaio et al.	MDPI	2019	neural network, ANN T raining	153,000 vibration records were collected from the simulation model	RUL estimation	(1) to propose a methodology to generate a training dataset based on vibration measurements. This methodology includes the characterization of the dataset and definition of a way of calculating the failure time in vibrating systems by means of the amplitude and frequency data; (2) to train an ANN to be able to predict the failure time of an equipment. This prediction allows anticipating maintenan…	The results of the training and comparative tests were satisfactory , showed that the ANN model was superior to the other techniques.
Predictive maintenance system for production lines in manufacturing A machine learning approach using IoT data in real-time.pdf	1	2	2	5	Serkan Ayvaz et al.	ELSEVIER	2021	Random Forest, XGBoost and Gradient Boosting	The dataset was obtained from assembly lines producing baby diapers in a real-world production plant.	RUL estimation	provide an end-to-end ML based predictive maintenance approach for manufacturing that integrates all components in a real-life factory environment from IoT sensors to development of ML models and creating alerts.	Random Forest and XGBoost algorithms clearly achieved better prediction results than the Gradient
Predictive maintenance using cox proportional hazard deep learning.pdf	1	2	2	5	Chong Chen et al.	ELSEVIER	2020	Autoencoder, Cox PHM, Long-short-term memory network, LSTM network, DCNN , recurrent neural network (RNN), fullyconnected neural network (FCNN) and support vector machine (SVM),are used for modelling.	The data contains the maintenance record of the automobile engine.	RUL estimation	an autoencoder is adopted to convert the nominal data into a robust representation. Secondly, a Cox proportional hazard model (Cox PHM) is researched to estimate the TBF of the censored data. A long-short-term memory (LSTM) network is then established to train the TBF prediction model based on the pre-processed maintenance data.	technique can improve the algorithm performance in terms of MCC and RMSE of LSTM network, which is 1.8% and 5.4%, respectively.
Predictive Maintenance with Sensor Data Analytics on a Raspberry Pi-Based Experimental Platform.pdf	2	2	2	6	Shang-Yi Chuang et al.	MDPI	2019	a Data-Driven Approach, Raspberry Pi	A set of data collected by sensors	Machine condition classification	This study combined the Raspberry Pi and the microcontroller PIC18F4525 as the core of the sensing module. The I2C communication protocol was used as the communication bridge between the two control cores, and the device’s status measured by the sensing module was accumulated. It was able to grasp the current usage of the equipment and provide an analysis system. After SAS analysis of these data,…	The model proposed in this paper shows the feasibility of predictive maintenance. The constructed model can help to instantly check a device’s condition as well as future prediction with an improved target accuracy over time. Also, in terms of prediction, it is possible to observe future changes in the target from experimental results of the equipment
Prognostic Model Development with Missing Labels - A Condition-Based Maintenance Approach Using Machine Learning.pdf	1	2	2	5	Patrick Zschech et al.	Springer	2019	Machine condition classification. These include time-domain and time–frequency domain techniques for feature extraction, agglomerative hierarchical clustering and time series clustering for unsupervised pattern detection, as well as a recurrent neural network for prognostic model training.	A data set that reflects the behavior of the process and the operations of the milling machine during execution	RUL estimation	It was demonstrated how techniques from the field of ML could be usedto retrieve information that was only latently available invast amounts of maintenance-related data. In particular,hidden threshold values were revealed, which usuallyrequire profound knowledge about the internal physical processes of a system. Moreover, it was then possible to extract the information whether past maintenance ac…	The solution can be employed beyond the presented case to similar maintenance scenarios as the basis for decision support and prognostic model development. Moreover, it helps to further close the gap between ML research and the practical implementation of CBM.
Relaxed Rule-Based Learning for Automated Predictive Maintenance - Proof of Concept.pdf	1	2	2	5	Margarita Razgon et al.	MDPI	2020	random forest (RF) and post-pruning	Failure Prediction Using a Real Industrial Dataset	RUL time estimation	propose a novel approach of rule learning called Relaxed Separate-and-Conquer (RSC): a modification of the standard Separate-and-Conquer (SeCo) methodology that does not require elimination of covered rows.	compare the RSC approach with a Decision Tree (DT) based and SeCo algorithms and demonstrate that RSC significantly outperforms both DT based and SeCo rule learners. We conclude that the proposed RSC approach is promising for PdM guided by rule learning.
Remaining Useful Life (RUL) Prediction of Equipment in Production Lines Using Artificial Neural Networks.pdf	2	3	3	8	Ziqiu Kang et al.	MDPI	2020	applies normalization and principle component analysis during the pre-processing stage, utilizes interpolation, uses grid search for parameter optimization, and is built with multilayer perceptron neural network (MLP) machine learning algorithm.	NASA turbo engine datasets(FD001, FD002, FD003,FD004)	RUL	1. We developed a novel RUL prediction approach that utilizes the principal component analysis (PCA) feature selection algorithm, grid search parameter optimization algorithm, and multi-layer perceptron (MLP) machine learning algorithm. 2. Since the RUL was not provided in training datasets, a polynomial function was fittedto HIs, and the interception between the polynomial and cycle axis was cal…	Experimental results demonstrate that the performance of our proposed model is remarkable in predicting the RUL of turbo engines, and predictive maintenance is beneficial. The performance of machine learning for RUL prediction is primarily affected by the data property , including size, dimension, noise level, fault modes, and environmental variation. Training data with a single fault mode and si…
Sensor-Based Predictive Maintenance with Reduction of False Alarms-A Case Study in Heavy Industry.pdf	1	2	2	5	Marek Hermansa et al.	MDPI	2022	the methods of outlier identification, the system to the analysed data, the interaction with the dispatcher,XAI (eXplainable Artificial Intelligence)	The synthetic data set	Anomaly detection	presents a method that performs the task of predictive maintenance when the examples representing the machine failure are scarce and makes the application of supervised machine learning methods impossible.	our models were verified indicating HDBSCAN as the most favourable solution
Sensors Data Analysis in Supervisory Control and Data Acquisition (SCADA) Systems to Foresee Failures with an Undetermined Origin.pdf	1	2	2	5	F . Javier Maseda et al.	MDPI	2021	Industrial Internet of Things (IIoT) and various machine learning (ML) techniques	three dataset sources for fault detection( located in the SCADA data)	Anomaly detection	The analysis of different data sources and the replacement of specific digital sensors with analog sensors improve the prognostic capacity for the detection of faults with an undetermined origin.	The novel supervisory control and data acquisition (SCADA) system proposed can contribute to advances relevant to the analysis of faults with undetermined origins
SOPHIA - An Event-Based IoT and Machine Learning Architecture for Predictive Maintenance in Industry 4.0.pdf	1	2	2	5	Matteo Calabrese et al.	MDPI	2020	Tree-based classification Gradient Boosting, Random Forest and Extreme Gradient Boosting	Stdout log files data(from 14 Rover machines）	RUL	applying temporal feature engineering techniques and training an ensemble of classification algorithms to predict Remaining Useful Lifetime (RUL) of woodworking machines.	testing an independent sample of additional woodworking machines without presenting machine down. The Gradient Boosting model achieved accuracy , recall, and precision of 98.9%, 99.6%, and 99.1%.
TIP4.0 - Industrial Internet of Things Platform for Predictive Maintenance.pdf	1	2	2	5	Carlos Resende et al.	MDPI	2021	Convolution Neural Network (CNN)	NASA C-MAPSS dataset	RUL	based on COTS hardware and a modular software architecture managed by the Yocto system allowing it to be applied in predictivemaintenance scenarios with and without edge computing requirements.	Used a Convolution Neural Network (CNN) architecture, which provided competitive performance over the state-of-the-art approaches, while being approximately four-times and two-times faster than the uncompressed model inference on the Central Processing Unit (CPU) and Graphical Processing Unit, respectively . These results highlight the capabilities of distributed large-scale edge computing over i…
Towards the Automation of Infrared Thermography Inspections for Industrial Maintenance Applications.pdf	1	2	2	5	Pablo V enegas et al.	MDPI	2021	Random Forest (RF), K-Nearest Neighbors (KNN), Support Vector Machines (SVM), Artificial Neural Networks (ANN)	The dataset used to train the models and perform predictions consisted of 20 thermal sequences per study case.	Machine condition classification	A new module for the MANTRA system that informs about failures or abnormal behaviors of industrial equipment analyzing thermal images was developed. Moreover, AR was also combined with the latter technologies and implemented in a portable device making the MANTRA system	Different machine learning strategies were analyzed and assessed to finally define the optimal procedure to be implemented in the MANTRA system. The accuracy obtained by the optimal algorithm was up to 94% at an inference time of 0.006 s
